# Supplementary material for: Development and Long–Term Operation of a Three-Dimensional Displacement Monitoring System for Nuclear Power Plant Piping
Source: Sensors (Basel). 2026 Jan 29;26(3):895. doi: 10.3390/s26030895 (PMC12899620; doi:10.3390/s26030895)
Supplement: Supplementary file 1 [file sensors-26-00895-s001.zip]

Archive with 1 entries (1 files):
- sensors-4031841-supplementary.xlsx
